# Supplementary material for: Sunlike White Light-Emitting Diodes Based on Rare-Earth-Free Luminescent Materials
Source: Materials (Basel). 2022 Feb 23;15(5):1680. doi: 10.3390/ma15051680 (PMC8911033; doi:10.3390/ma15051680)
Supplement: Supplementary file 1 [file materials-15-01680-s001.zip]

Archive with 1 entries (1 files):
- materials-1560295-supplementary.pdf
